# Supplementary material for: Modeling tool for calculating dietary iron bioavailability in iron-sufficient adults
Source: Am J Clin Nutr. 2017 Apr 5;105(6):1408–14. doi: 10.3945/ajcn.116.147389 (PMC5533300; doi:10.3945/ajcn.116.147389)
Supplement: Online Supporting Material [file 116.147389_ajcn147389SupplementaryData4.xlsx]

## Sheet: Absorption predictor model
	ONLINE SUPPLEMENTAL MATERIAL
			PROGRAM TO ESTIMATE THE ABSORPTION OF IRON FROM SERUM FERRITIN FOR THREE GROUPS OF ADULTS
	Pre-menopausal women				Men				Post-menopausal women
	Serum Ferritin ug/L	Prevalence (%)	Estimated Fe absorption (%)		Serum Ferritin ug/L	Prevalence (%)	Estimated Fe absorption (%)		Serum Ferritin ug/L	Prevalence (%)	Estimated Fe absorption (%)
	<15	13.0357	27.1867		<15	1.98456	22.2869		<15	4.06091	18.4046
	<20	23.0357	21.6173		<20	3.96913	19.3845		<20	6.09137	16.1852
	<25	31.6071	19.1718		<25	5.18192	17.9458		<25	9.89848	13.5489
	<30	40	17.1698		<30	6.83572	16.3317		<30	12.1827	12.6513
	<35	48.3929	15.141		<35	8.04851	15.3686		<35	14.467	12.0965
	<40	56.25	13.3463		<40	9.70232	14.3092		<40	18.5279	11.6286
	<45	63.75	11.9507		<45	12.0176	13.2259		<45	21.3198	11.498
	<50	67.3214	11.4311		<50	14.5535	12.4418		<50	26.9036	11.2867
	<60	74.4643	10.6256		<60	19.6251	11.6366		<60	35.0254	10.5284
	<70	80.1786	10.0367		<70	25.0276	11.2344		<70	42.3858	9.35695
	<80	84.8214	9.38366		<80	31.9735	10.6698		<80	50	8.08842
	<90	88.9286	8.48096		<90	39.0298	9.76012		<90	59.6447	7.07324
	<100	91.0714	7.82003		<100	43.7707	9.01796		<100	65.9898	6.88965
	80	84.56	9.42862		80	32.1331	10.6531		80	50.302	8.04383
	Key
		Researcher alters the Serum Ferritin number in the yellow box to their population value
	Red text	Estimated % Fe absorption for given population group (e.g. 8.0 for post-menopausal women)
	Please note:
	Program is set up to accept values of serum ferritin between 15ug/L and 100ug/L in the yellow box.
	Values outside this range will give incorrect % iron absorption.
